# Supplementary material for: Characterization of Lipolytic Inhibitor G(0)/G(1) Switch Gene-2 Protein (G0S2) Expression in Male Sprague-Dawley Rat Skeletal Muscle Compared to Relative Content of Adipose Triglyceride Lipase (ATGL) and Comparitive Gene Identification-58 (CGI-58)
Source: PLoS One. 2015 Mar 26;10(3):e0120136. doi: 10.1371/journal.pone.0120136 (PMC4374944; doi:10.1371/journal.pone.0120136)
Supplement: S1 Table — (XLSX) [file pone.0120136.s001.xlsx]

## Sheet: Sheet1
CS Assay	SOL	RG	WG	HRT
	13.3456	37.5919	11.875	105.092
	14.5375	34.7375	12.4625	97.7941
	21.5257	40.3125	20.1287	92.2794
	14.1728	27.9596	12.5919	104.724
	28.0698	43.5294	19.1912	93.7868
	23.75	27.8125	19.5956	90.2757
	29.1177	39.5956	20.4412	118.75
	30.4779	32.6471	5.42279	105.993
	25.6985	10.9559	30.0735	127.647
Average	22.2995	32.7935	16.8647	104.038
SEM	0.798644	1.15616	0.837737	1.47371
