# Supplementary material for: Characterization of Lipolytic Inhibitor G(0)/G(1) Switch Gene-2 Protein (G0S2) Expression in Male Sprague-Dawley Rat Skeletal Muscle Compared to Relative Content of Adipose Triglyceride Lipase (ATGL) and Comparitive Gene Identification-58 (CGI-58)
Source: PLoS One. 2015 Mar 26;10(3):e0120136. doi: 10.1371/journal.pone.0120136 (PMC4374944; doi:10.1371/journal.pone.0120136)
Supplement: S2 Table — (XLSX) [file pone.0120136.s002.xlsx]

## Sheet: Sheet1
ATGL mRNA - Raw data	WG	RG	SOL	HRT			ATGL Protein - Raw data	WG	RG	SOL	HRT
	0.531795	1.32224	1.48757	1.49253				418.678	851.477	681.87	1758.62
	0.416635	0.398398	0.627512	1.13963				97.021	134.678	530.991	109.263
	0.186687	0.353428	0.613304	0.614491				232.607	243.849	567.991	634.234
	0.265069	0.436543	0.907686	0.679268				250.849	512.577	458.385	1681.91
	0.767894	0.695809	0.483422	0.779518				239.849	355.92	411.678	737.113
	0.336243	0.678906	0.515087	1.04319				369.92	730.941	750.284	1333.13
	0.548654	1.03676	1.29303	1.5373				697.406	996.719	1810.79	1924.33
	0.403612	0.415825	0.619175	1.05234				143.192	555.335	789.355	2056.2
	0.373547	0.382013	0.473599	1.07066
Average	0.432073	0.667238	0.818348	1.04228			Average	306.19	547.687	750.168	1279.35
SEM	0.0214079	0.0408336	0.04427	0.040533			SEM	25.403	40.0402	60.0183	94.4026
ATGL mRNA - Relative to WG	WG	RG	SOL	HRT			ATGL Protein - Relative to WG	WG	RG	SOL	HRT
	1.2496	3.10697	3.49548	3.50713				1.36738	2.78088	2.22695	5.74355
	0.979002	0.936151	1.47452	2.67789				0.316865	0.439851	1.73419	0.356847
	0.438674	0.830481	1.44113	1.44392				0.759681	0.796397	1.85503	2.07137
	0.622855	1.02578	2.13287	1.59614				0.819259	1.67405	1.49706	5.49303
	1.80439	1.635	1.13594	1.8317				0.783333	1.16241	1.34452	2.40737
	0.7901	1.59528	1.21035	2.45127				1.20814	2.38721	2.45038	4.35394
	1.28922	2.43617	3.03833	3.61232				2.27769	3.25523	5.91394	6.28474
	0.948402	0.9771	1.45493	2.47277				0.467657	1.81369	2.57799	6.71545
	0.877756	0.89765	1.11286	2.51582
Average	1	1.4934	1.83293	2.45655			Average	1	1.78871	2.45001	4.17829
SEM	0.0477337	0.0942164	0.10311	0.0898349			SEM	0.0829649	0.130769	0.196016	0.308313
