# Supplementary material for: Characterization of Lipolytic Inhibitor G(0)/G(1) Switch Gene-2 Protein (G0S2) Expression in Male Sprague-Dawley Rat Skeletal Muscle Compared to Relative Content of Adipose Triglyceride Lipase (ATGL) and Comparitive Gene Identification-58 (CGI-58)
Source: PLoS One. 2015 Mar 26;10(3):e0120136. doi: 10.1371/journal.pone.0120136 (PMC4374944; doi:10.1371/journal.pone.0120136)
Supplement: S3 Table — (XLSX) [file pone.0120136.s003.xlsx]

## Sheet: Sheet1
CGI-58mRNA - Raw data	WG	RG	SOL	HRT			CGI-58 Protein - Raw data	WG	RG	SOL	HRT
	0.283253	0.342262	0.461018	0.792198				6299.1	5264.4	4330.59	3949.1
	0.30663	0.459197	0.538384	0.997097				2336.13	3848.86	122.021	3079.03
	0.343454	0.413653	0.562723	0.721521				5420.78	7873.61	4716.05	4420.88
	0.602579	0.769489	0.707306	1.04239				4808.71	6136.49	4838.93	3734.98
	0.710624	0.654489	0.682553	0.869307				6426.88	6867.69	4427.18	1202.48
	0.577222	0.865172	0.917779	1.26944				7004.73	7768.3	6410.12	1594.6
	0.909764	1.38685	1.79714	1.86478				5932.54	6222.12	2857.66	461.456
	0.543525	0.609202	0.967299	0.959311				8931.46	9188.17	4177.23	1564.31
	0.450119	0.490096	0.664415	0.852661
Average	0.534631	0.687539	0.829276	1.06451			Average	5895.04	6646.2	3984.97	2500.85
SEM	0.025385	0.0390539	0.0502209	0.0425832			SEM	252.385	222.752	245.834	196.816
CGI-58 mRNA - Relative to WG	WG	RG	SOL	HRT			CGI-58 Protein - Relative to WG	WG	RG	SOL	HRT
	0.539281	0.651629	0.877727	1.50825				1.06854	0.893021	0.734615	0.669902
	0.583789	0.874259	1.02502	1.89836				0.396288	0.652898	0.0206989	0.522309
	0.653899	0.78755	1.07136	1.3737				0.919549	1.33563	0.800003	0.749932
	1.14724	1.46502	1.34663	1.9846				0.815721	1.04096	0.820848	0.63358
	1.35295	1.24607	1.2995	1.65506				1.09022	1.16499	0.751	0.203981
	1.09896	1.64719	1.74735	2.41687				1.18824	1.31777	1.08738	0.270498
	1.73209	2.64041	3.42156	3.55033				1.00636	1.05548	0.484756	0.0782787
	1.03481	1.15985	1.84163	1.82642				1.51508	1.55863	0.7086	0.265359
	0.856976	0.933088	1.26497	1.62337
Average	1	1.26723	1.54397	1.98188			Average	1	1.12742	0.675987	0.42423
SEM	0.0460025	0.0716402	0.0909859	0.0780619			SEM	0.0428131	0.0377863	0.0417018	0.0333866
