# Supplementary material for: Characterization of Lipolytic Inhibitor G(0)/G(1) Switch Gene-2 Protein (G0S2) Expression in Male Sprague-Dawley Rat Skeletal Muscle Compared to Relative Content of Adipose Triglyceride Lipase (ATGL) and Comparitive Gene Identification-58 (CGI-58)
Source: PLoS One. 2015 Mar 26;10(3):e0120136. doi: 10.1371/journal.pone.0120136 (PMC4374944; doi:10.1371/journal.pone.0120136)
Supplement: S4 Table — (XLSX) [file pone.0120136.s004.xlsx]

## Sheet: CS Assay
CS Assay	SOL	RG	WG	HRT
	13.3456	37.5919	11.875	105.092
	14.5375	34.7375	12.4625	97.7941
	21.5257	40.3125	20.1287	92.2794
	14.1728	27.9596	12.5919	104.724
	28.0698	43.5294	19.1912	93.7868
	23.75	27.8125	19.5956	90.2757
	29.1177	39.5956	20.4412	118.75
	30.4779	32.6471	5.42279	105.993
	25.6985	10.9559	30.0735	127.647
Average	22.2995	32.7935	16.8647	104.038
SEM	0.798644	1.15616	0.837737	1.47371

## Sheet: ATGL mRNA and Protein
ATGL mRNA - Raw data	WG	RG	SOL	HRT			ATGL Protein - Raw data	WG	RG	SOL	HRT
	0.531795	1.32224	1.48757	1.49253				418.678	851.477	681.87	1758.62
	0.416635	0.398398	0.627512	1.13963				97.021	134.678	530.991	109.263
	0.186687	0.353428	0.613304	0.614491				232.607	243.849	567.991	634.234
	0.265069	0.436543	0.907686	0.679268				250.849	512.577	458.385	1681.91
	0.767894	0.695809	0.483422	0.779518				239.849	355.92	411.678	737.113
	0.336243	0.678906	0.515087	1.04319				369.92	730.941	750.284	1333.13
	0.548654	1.03676	1.29303	1.5373				697.406	996.719	1810.79	1924.33
	0.403612	0.415825	0.619175	1.05234				143.192	555.335	789.355	2056.2
	0.373547	0.382013	0.473599	1.07066
Average	0.432073	0.667238	0.818348	1.04228			Average	306.19	547.687	750.168	1279.35
SEM	0.0214079	0.0408336	0.04427	0.040533			SEM	25.403	40.0402	60.0183	94.4026
ATGL mRNA - Relative to WG	WG	RG	SOL	HRT			ATGL Protein - Relative to WG	WG	RG	SOL	HRT
	1.2496	3.10697	3.49548	3.50713				1.36738	2.78088	2.22695	5.74355
	0.979002	0.936151	1.47452	2.67789				0.316865	0.439851	1.73419	0.356847
	0.438674	0.830481	1.44113	1.44392				0.759681	0.796397	1.85503	2.07137
	0.622855	1.02578	2.13287	1.59614				0.819259	1.67405	1.49706	5.49303
	1.80439	1.635	1.13594	1.8317				0.783333	1.16241	1.34452	2.40737
	0.7901	1.59528	1.21035	2.45127				1.20814	2.38721	2.45038	4.35394
	1.28922	2.43617	3.03833	3.61232				2.27769	3.25523	5.91394	6.28474
	0.948402	0.9771	1.45493	2.47277				0.467657	1.81369	2.57799	6.71545
	0.877756	0.89765	1.11286	2.51582
Average	1	1.4934	1.83293	2.45655			Average	1	1.78871	2.45001	4.17829
SEM	0.0477337	0.0942164	0.10311	0.0898349			SEM	0.0829649	0.130769	0.196016	0.308313

## Sheet: CGI-58 mRNA and Protein
CGI-58mRNA - Raw data	WG	RG	SOL	HRT			CGI-58 Protein - Raw data	WG	RG	SOL	HRT
	0.283253	0.342262	0.461018	0.792198				6299.1	5264.4	4330.59	3949.1
	0.30663	0.459197	0.538384	0.997097				2336.13	3848.86	122.021	3079.03
	0.343454	0.413653	0.562723	0.721521				5420.78	7873.61	4716.05	4420.88
	0.602579	0.769489	0.707306	1.04239				4808.71	6136.49	4838.93	3734.98
	0.710624	0.654489	0.682553	0.869307				6426.88	6867.69	4427.18	1202.48
	0.577222	0.865172	0.917779	1.26944				7004.73	7768.3	6410.12	1594.6
	0.909764	1.38685	1.79714	1.86478				5932.54	6222.12	2857.66	461.456
	0.543525	0.609202	0.967299	0.959311				8931.46	9188.17	4177.23	1564.31
	0.450119	0.490096	0.664415	0.852661
Average	0.534631	0.687539	0.829276	1.06451			Average	5895.04	6646.2	3984.97	2500.85
SEM	0.025385	0.0390539	0.0502209	0.0425832			SEM	252.385	222.752	245.834	196.816
CGI-58 mRNA - Relative to WG	WG	RG	SOL	HRT			CGI-58 Protein - Relative to WG	WG	RG	SOL	HRT
	0.539281	0.651629	0.877727	1.50825				1.06854	0.893021	0.734615	0.669902
	0.583789	0.874259	1.02502	1.89836				0.396288	0.652898	0.0206989	0.522309
	0.653899	0.78755	1.07136	1.3737				0.919549	1.33563	0.800003	0.749932
	1.14724	1.46502	1.34663	1.9846				0.815721	1.04096	0.820848	0.63358
	1.35295	1.24607	1.2995	1.65506				1.09022	1.16499	0.751	0.203981
	1.09896	1.64719	1.74735	2.41687				1.18824	1.31777	1.08738	0.270498
	1.73209	2.64041	3.42156	3.55033				1.00636	1.05548	0.484756	0.0782787
	1.03481	1.15985	1.84163	1.82642				1.51508	1.55863	0.7086	0.265359
	0.856976	0.933088	1.26497	1.62337
Average	1	1.26723	1.54397	1.98188			Average	1	1.12742	0.675987	0.42423
SEM	0.0460025	0.0716402	0.0909859	0.0780619			SEM	0.0428131	0.0377863	0.0417018	0.0333866

## Sheet: G0S2 mRNA and Protein
G0S2 mRNA - Raw data	WG	RG	SOL	HRT			G0S2 Protein - Raw data	WG	RG	SOL	HRT
	0.175084	0.325026	1.05629	0.456846				960.698	2646.74	3071.93	16546.9
	0.792307	0.840611	0.746712	1.14611				1950.67	4551.81	3641.74	19934.9
	6.51916	6.84443	2.5829	2.46742				1185.43	5828.54	3425.35	18336.5
	3.50967	2.54524	2.50442	1.40817				2196.72	3076.08	3927.79	5907.69
	0.262333	0.313572	2.59231	0.489138				2697.2	4494.62	6798.35	8312.1
	0.839903	1.26356	2.05531	1.05902				2725.91	3676.59	6020.32	4931.25
	0.430861	0.62902	0.8262	0.91819				1713.74	4000.64	6661.9	13689.5
	1.26079	2.46081	3.06125	3.14745							15421.4
	0.475414	0.382465	1.4205	0.367181
Average	1.72376	1.90278	1.92817	1.38654			Average	1918.62	4039.29	4792.48	12885
SEM	0.258656	0.255097	0.107094	0.111135			SEM	106.037	162.708	251.401	770.579
G0S2 mRNA - Relative to WG	WG	RG	SOL	HRT			G0S2 Protein - Relative to WG	WG	RG	SOL	HRT
	0.110459	0.205056	0.666407	0.28822				0.500722	1.3795	1.60111	8.62438
	0.49986	0.530335	0.471095	0.723074				1.0167	2.37243	1.8981	10.3902
	4.11288	4.31809	1.62953	1.55667				0.617852	3.03787	1.78531	9.5571
	2.21422	1.60577	1.58002	0.8884				1.14495	1.60328	2.04719	3.07913
	0.165504	0.19783	1.63547	0.308593				1.4058	2.34263	3.54334	4.33232
	0.529888	0.797172	1.29668	0.668125				1.42076	1.91626	3.13783	2.5702
	0.271827	0.396844	0.521242	0.579278				0.893213	2.08516	3.47223	7.13505
	0.79542	1.5525	1.93132	1.9857							8.03772
	0.299935	0.241294	0.896182	0.231652
Average	1	1.09388	1.18088	0.803302			Average	1	2.1053	2.49787	6.71576
SEM	0.156931	0.156343	0.0649314	0.0707672			SEM	0.0552672	0.0848045	0.131032	0.401631

## Sheet: Ratios calculations
ATGL Protein - Raw data	WG	RG	SOL	HRT			CGI-58/ATGL	WG	RG	SOL	HRT		CGI-58/ATGL Rel. to WG	WG	RG	SOL	HRT
	418.678	851.477	681.87	1758.62				15.0452	6.18266	6.35105	2.24557			0.607244	0.24954	0.256336	0.090634
	97.021	134.678	530.991	109.263				24.0786	28.5782	0.229799	28.18			0.971844	1.15345	0.00927496	1.13738
	232.607	243.849	567.991	634.234				23.3045	32.2889	8.30304	6.97043			0.940597	1.30322	0.335121	0.281335
	250.849	512.577	458.385	1681.91				19.1697	11.9718	10.5565	2.22068			0.773715	0.483198	0.426073	0.0896293
	239.849	355.92	411.678	737.113				26.7955	19.2956	10.754	1.63133			1.0815	0.778794	0.434044	0.0658426
	369.92	730.941	750.284	1333.13				18.9358	10.6278	8.5436	1.19613			0.764272	0.428951	0.34483	0.0482772
	697.406	996.719	1810.79	1924.33				8.50658	6.24261	1.57813	0.239801			0.343336	0.251959	0.0636952	0.00967868
	143.192	555.335	789.355	2056.2				62.374	16.5453	5.29195	0.760773			2.51749	0.667787	0.21359	0.0307057
Average	306.19	547.687	750.168	1279.35			Average	24.7762	16.4666	6.451	5.43059		Average	1	0.664613	0.26037	0.219185
SEM	25.403	40.0402	60.0183	94.4026			SEM	2.16963	1.307	0.522409	1.25912		SEM	0.087569	0.052752	0.0210851	0.0508197
CGI-58 Protein - Raw data	WG	RG	SOL	HRT			G0S2/ATGL	WG	RG	SOL	HRT		G0S2/ATGL Rel. To WG	WG	RG	SOL	HRT
	6299.1	5264.4	4330.59	3949.1				2.2946	3.10841	4.50516	9.40906			0.336499	0.455843	0.660674	1.37982
	2336.13	3848.86	122.021	3079.03				8.38611	18.6665	6.41162	31.4315			1.22981	2.73741	0.940253	4.60938
	5420.78	7873.61	4716.05	4420.88				4.72566	11.3711	7.47264	10.9022			0.69301	1.66755	1.09585	1.59878
	4808.71	6136.49	4838.93	3734.98				9.15876	8.64262	9.54093	8.01463			1.34312	1.26743	1.39916	1.17533
	6426.88	6867.69	4427.18	1202.48				7.29132	6.14909	9.06103	6.23501			1.06926	0.901754	1.32879	0.914354
	7004.73	7768.3	6410.12	1594.6				3.90864	3.68869	3.32469	2.56258			0.573196	0.540941	0.487561	0.375799
	5932.54	6222.12	2857.66	461.456				11.9681	7.20401	8.43968	6.65764			1.75511	1.05646	1.23767	0.976333
	8931.46	9188.17	4177.23	1564.31
Average	5895.04	6646.2	3984.97	2500.85			Average	6.81903	8.40434	6.96511	10.7447		Average	1	1.23248	1.02142	1.57569
SEM	252.385	222.752	245.834	196.816			SEM	0.519422	0.82371	0.362257	1.25611		SEM	0.0761724	0.120796	0.0531244	0.184207
G0S2 Protein - Raw data	WG	RG	SOL	HRT
	960.698	2646.74	3071.93	16546.9
	1950.67	4551.81	3641.74	19934.9
	1185.43	5828.54	3425.35	18336.5
	2196.72	3076.08	3927.79	5907.69
	2697.2	4494.62	6798.35	8312.1
	2725.91	3676.59	6020.32	4931.25
	1713.74	4000.64	6661.9	13689.5
Average	1918.62	4039.29	4792.48	12522.7
SEM	106.037	162.708	251.401	810.67
