# Supplementary material for: Characterization of Lipolytic Inhibitor G(0)/G(1) Switch Gene-2 Protein (G0S2) Expression in Male Sprague-Dawley Rat Skeletal Muscle Compared to Relative Content of Adipose Triglyceride Lipase (ATGL) and Comparitive Gene Identification-58 (CGI-58)
Source: PLoS One. 2015 Mar 26;10(3):e0120136. doi: 10.1371/journal.pone.0120136 (PMC4374944; doi:10.1371/journal.pone.0120136)
Supplement: S5 Table — (XLSX) [file pone.0120136.s005.xlsx]

## Sheet: Sheet1
ATGL Protein - Raw data	WG	RG	SOL	HRT			CGI-58/ATGL	WG	RG	SOL	HRT		CGI-58/ATGL Rel. to WG	WG	RG	SOL	HRT
	418.678	851.477	681.87	1758.62				15.0452	6.18266	6.35105	2.24557			0.607244	0.24954	0.256336	0.090634
	97.021	134.678	530.991	109.263				24.0786	28.5782	0.229799	28.18			0.971844	1.15345	0.00927496	1.13738
	232.607	243.849	567.991	634.234				23.3045	32.2889	8.30304	6.97043			0.940597	1.30322	0.335121	0.281335
	250.849	512.577	458.385	1681.91				19.1697	11.9718	10.5565	2.22068			0.773715	0.483198	0.426073	0.0896293
	239.849	355.92	411.678	737.113				26.7955	19.2956	10.754	1.63133			1.0815	0.778794	0.434044	0.0658426
	369.92	730.941	750.284	1333.13				18.9358	10.6278	8.5436	1.19613			0.764272	0.428951	0.34483	0.0482772
	697.406	996.719	1810.79	1924.33				8.50658	6.24261	1.57813	0.239801			0.343336	0.251959	0.0636952	0.00967868
	143.192	555.335	789.355	2056.2				62.374	16.5453	5.29195	0.760773			2.51749	0.667787	0.21359	0.0307057
Average	306.19	547.687	750.168	1279.35			Average	24.7762	16.4666	6.451	5.43059		Average	1	0.664613	0.26037	0.219185
SEM	25.403	40.0402	60.0183	94.4026			SEM	2.16963	1.307	0.522409	1.25912		SEM	0.087569	0.052752	0.0210851	0.0508197
CGI-58 Protein - Raw data	WG	RG	SOL	HRT			G0S2/ATGL	WG	RG	SOL	HRT		G0S2/ATGL Rel. To WG	WG	RG	SOL	HRT
	6299.1	5264.4	4330.59	3949.1				2.2946	3.10841	4.50516	9.40906			0.336499	0.455843	0.660674	1.37982
	2336.13	3848.86	122.021	3079.03				8.38611	18.6665	6.41162	31.4315			1.22981	2.73741	0.940253	4.60938
	5420.78	7873.61	4716.05	4420.88				4.72566	11.3711	7.47264	10.9022			0.69301	1.66755	1.09585	1.59878
	4808.71	6136.49	4838.93	3734.98				9.15876	8.64262	9.54093	8.01463			1.34312	1.26743	1.39916	1.17533
	6426.88	6867.69	4427.18	1202.48				7.29132	6.14909	9.06103	6.23501			1.06926	0.901754	1.32879	0.914354
	7004.73	7768.3	6410.12	1594.6				3.90864	3.68869	3.32469	2.56258			0.573196	0.540941	0.487561	0.375799
	5932.54	6222.12	2857.66	461.456				11.9681	7.20401	8.43968	6.65764			1.75511	1.05646	1.23767	0.976333
	8931.46	9188.17	4177.23	1564.31
Average	5895.04	6646.2	3984.97	2500.85			Average	6.81903	8.40434	6.96511	10.7447		Average	1	1.23248	1.02142	1.57569
SEM	252.385	222.752	245.834	196.816			SEM	0.519422	0.82371	0.362257	1.25611		SEM	0.0761724	0.120796	0.0531244	0.184207
G0S2 Protein - Raw data	WG	RG	SOL	HRT
	960.698	2646.74	3071.93	16546.9
	1950.67	4551.81	3641.74	19934.9
	1185.43	5828.54	3425.35	18336.5
	2196.72	3076.08	3927.79	5907.69
	2697.2	4494.62	6798.35	8312.1
	2725.91	3676.59	6020.32	4931.25
	1713.74	4000.64	6661.9	13689.5
Average	1918.62	4039.29	4792.48	12522.7
SEM	106.037	162.708	251.401	810.67
